# Supplementary material for: Does Protein Glycation Impact on the Drought-Related Changes in Metabolism and Nutritional Properties of Mature Pea (Pisum sativum L.) Seeds?
Source: Int J Mol Sci. 2020 Jan 15;21(2):567. doi: 10.3390/ijms21020567 (PMC7013545; doi:10.3390/ijms21020567)
Supplement: Supplementary file 1 [file ijms-21-00567-s001.zip]

Archive with 3 entries (2 files):
- ijms-678179-SI/
- ijms-678179-SI/200101_Leonova_et_al_Supplementary_1.pdf
- ijms-678179-SI/200101_Supplementary information 2.xlsx
